# Supplementary material for: Halloysite-Nanotube-Mediated High-Flux γ-Al2O3 Ultrafiltration Membranes for Semiconductor Wastewater Treatment
Source: Membranes (Basel). 2025 Apr 27;15(5):130. doi: 10.3390/membranes15050130 (PMC12112845; doi:10.3390/membranes15050130)
Supplement: Supplementary file 1 [file membranes-15-00130-s001.zip]

Archive with 1 entries (1 files):
- membranes-3572918-supplementary.pdf
